# Supplementary material for: Assessing the Risk of QT Prolongation in a Psychiatric Inpatient Cohort: A Retrospective Cross-Sectional Study
Source: Pharmaceuticals (Basel). 2024 Oct 16;17(10):1373. doi: 10.3390/ph17101373 (PMC11510743; doi:10.3390/ph17101373)
Supplement: Supplementary file 1 [file pharmaceuticals-17-01373-s001.zip]

Archive with 1 entries (1 files):
- pharmaceuticals-3233045-supplementary.pdf
